# Supplementary material for: Comparison of Hemodynamic and Cerebral Oxygenation Responses during Exercise between Normal-Weight and Overweight Men
Source: Healthcare (Basel). 2023 Mar 22;11(6):923. doi: 10.3390/healthcare11060923 (PMC10048205; doi:10.3390/healthcare11060923)
Supplement: Supplementary file 1 [file healthcare-11-00923-s001.zip]

Archive with 1 entries (1 files):
- healthcare-2162413-supplementary.pdf
